# Supplementary material for: Toxicity of Naphthenic Acids on the Chlorophyll Fluorescence Parameters and Antioxidant Enzyme Activity of Heterosigma akashiwo
Source: Antioxidants (Basel). 2021 Oct 8;10(10):1582. doi: 10.3390/antiox10101582 (PMC8533473; doi:10.3390/antiox10101582)
Supplement: Supplementary file 1 [file antioxidants-10-01582-s001.zip]

Archive with 1 entries (1 files):
- antioxidants-1378296-supplementary.pdf
